# Supplementary material for: Association between Computed Tomography-Determined Loss of Muscle Mass and Impaired Three-Month Survival in Frail Older Adults with Cancer
Source: Cancers (Basel). 2023 Jun 28;15(13):3398. doi: 10.3390/cancers15133398 (PMC10340736; doi:10.3390/cancers15133398)
Supplement: Supplementary file 1 [file cancers-15-03398-s001.zip]

Archive with 1 entries (1 files):
- cancers-2372374-supplementary.xlsx
