# Supplementary material for: Association between Computed Tomography-Determined Loss of Muscle Mass and Impaired Three-Month Survival in Frail Older Adults with Cancer
Source: Cancers (Basel). 2023 Jun 28;15(13):3398. doi: 10.3390/cancers15133398 (PMC10340736; doi:10.3390/cancers15133398)
Supplement: Supplementary file 1 [file cancers-15-03398-s001.zip › cancers-2372374-supplementary.xlsx]

## Sheet: Table S1
		Table S1. Extended patient characteristics for non-curative and curative treatment intent groups
				All		Non-curative		Curative
				N=80	%	n=58	%	n=22	%	OR (95% CI)
		Age	75–80 years	39	49	28	48	11	50	1
			≥80 years	41	51	30	52	11	50	0.93 (0.4–2.5)
		Sex	Female	37	46	28	48	9	41	1
			Male	43	54	30	52	13	59	1.35 (0.5–3.6)
		Tumor site	Colorectal	26	33	12	21	14	64	1
			Pancreatic	20	25	17	29	3	14	0.15 (0.0–0.6)
			Esophago-gastric	9	11	5	9	4	18	0.69 (0.1–3.1)
			Genitourinary	7	9	7	12	0	0	N/A
			Liver and biliary	7	9	7	12	0	0	N/A
			Breast	4	5	4	7	0	0	N/A
			Lung	4	5	4	7	0	0	N/A
			Othera	3	4	2	3	1	5	0.43 (0.0–5.3)
		Tumor stage	Local	13	16	0	0	13	59	1
			Metastatic or locally advanced	67	84	58	100	9	41	N/A
		ECOG Performance Status	0 to 2	52	65	37	64	15	68	1
			3 to 4	22	28	15	26	7	32	1.15 (0.4–3.4)
			Not available	6	8	6	10	0	0
		Activities of daily living	Normal	52	65	35	60	17	77	1
			Impaired	24	30	19	33	5	23	0.54 (0.2–1.7)
			Not available	4	5	4	7	0	0
		Instrumental activities of daily living	Normal	32	40	22	38	10	46	1
			Impaired	43	54	31	53	12	55	0.85 (0.3–2.3)
			Not available	5	6	5	9	0	0
		FRAIL scale	Robust/prefrail	47	59	34	59	13	59	1
			Frail	24	30	16	28	8	36	1.31 (0.5–3.8)
			Not available	9	11	8	14	1	5
		Clinical Frailty Scale	1 to 4	48	60	35	60	13	59	1
			5 to 9	26	33	20	35	6	27	0.81 (0.3–2.5)
			Not available	6	8	3	5	3	14
		BMI	≥22 kg/m2	61	76	42	72	19	86	1
			<22 kg/m2	19	24	16	28	3	14	0.41 (0.1–1.6)
		MNA-SFb	Normal/at risk of malnutrition	38	48	28	48	10	46	1
			Malnourished	38	48	28	48	10	46	1.00 (0.4–2.8)
			Not available	4	5	2	3	2	9
		GLIMc	Normal	31	39	19	33	12	55	1
			Malnourishment	44	55	34	59	10	46	0.47 (0.2–1.39)
			Not available	5	6	5	9	0	0
		Hand-grip strength test	Normal	48	60	36	62	12	55	1
			Impaired	22	28	13	22	9	41	2.08 (0.7–6.1)
			Not available	10	13	9	16	1	5
		Sit-to-stand test	Normal	35	44	26	45	9	41	1
			Impaired	16	20	10	17	6	27	1.73 (0.5–6.1)
			Not available	29	36	22	38	7	32
		CRP	<10 mg/l	37	46	25	43	12	55	1
			≥10 mg/l	29	36	25	43	4	18	0.33 (0.1–1.2)
			Not available	14	18	8	14	6	27
		Hemoglobin	≥110 g/l	55	69	40	69	15	68	1
			<110 g/l	22	28	16	28	6	27	1.00 (0.3–3.0)
			Not available	3	4	2	3	1	5
		Creatinine	Normal	50	63	37	64	13	59	1
			Over the reference ranged	26	33	19	33	7	32	1.05 (0.4–3.1)
			Not available	4	5	2	3	2	9
		Albumin	≥30 g/l	41	51	28	48	13	59	1
			<30 g/l	17	21	14	24	3	14	0.46 (0.1–1.9)
			Not available	22	28	16	28	6	27
		SMIe	Normal	33	42	22	38	11	52	1
			Low	46	58	36	62	10	48	0.56 (0.2–1.5)
		PMIe	Normal	43	54	33	57	10	46	1
			Low	37	46	25	43	12	55	1.58 (0.6–4.3)
		Treatment decision	Oncological treatments	41	51	31	53	10	46	1
			Follow-up or BSCf	39	49	27	47	12	55	1.38 (0.5–3.7)
		Survival at 3 months	Alive	66	83	44	76	22	100	1
			Deceased	14	18	14	24	0	0	N/A
		aOther cancers were 1 small bowel cancer, 1 sarcoma of the lower limb, and 1 thymus carcinoma; bMini Nutritional Assessment-Short Form; cGlobal Leadership Initiative on Malnutrition classification; dOver 100 µmol/l for men and 90 µmol/l for women; epatients were divided into normal and low SMI/PMI categories using our SMI/PMI cut-offs obtained by maximizing Youden’s index on the receiver operatin…

## Sheet: Table S2
		Table S2. Demographic comparisons of the referred SMI/PMI cut-off studies in the literature
			Current study	Prado et al.	Martin et al.	Baracos et al.	van Vledder et al.	Camus et al.	Amini et al.	Joglekar et al.
		N (men, women)	80 (43, 37)	250 (136, 114)	1473 (828, 645)	441 (229, 212)	196 (120, 76)	80 (35,45)	763 (418, 345)	118 (75, 43)
		Age (years)	80 (75-91)	63.9±10.4	64.7	66	64.5	78.7	67 (median)	N/A
		Tumor Sites	See Table 1.	Colorectal, respiratory, pancreas, esophagus, stomach	Colorectal, respiratory, pancreas, esophagus, stomach	Non-small cell lung cancer	Colorectal	Diffuse large B-cell lymphoma	Pancreatic adenocarcinoma	Pancreatic adenocarcinoma
		Treatment	All	All	All	All	Liver resection	Immunochemotherapy	Curative resection	Pancreatectomy
		Locally advanceda/metastatic (%)	0.84	0.38	0.52	0.53	0.085	N/A	0	N/A
		SMI (cm2/m2; men, women)	43.3±6.1, 35.7±4.6	59.1±9.7, 48.8±8.7	51.5±8.9, 41.3±7.0	50.6±8.5, 42.1±7.6	54.0, 43.8	50.58, 39.96	-	-
		PMI (cm2/m2; men, women)	5.30±1.04, 4.34±1.04	-	-	-	-	-	N/A	N/A
		Values are resented as means±standard deviations unless specified; N/A=Not available; All=patients were included irrespective of initiated treatments; ainoperable

## Sheet: Table S3
		Table S3. Extended associations between optimized low skeletal muscle index (SMI) and patient characteristics
				Non-curative treatment			Curative treatment
				Normal SMI	Low SMIa		Normal SMI	Low SMIa
				n=22	n=36	OR (95% CI)	n=11	n=10	OR (95% CI)
				n (%)	n (%)		n (%)	n (%)
		Age	75–80 years	8 (29)	20 (71)	1	8 (80)	2 (20)	1
			≥80 years	14 (47)	16 (53)	0.46 (0.2–1.4)	3 (27)	8 (73)	10.67 (1.4–82)*
		Sex	Female	19 (68)	9 (32)	1	6 (67)	3 (33)	1
			Male	3 (10)	27 (90)	19.00 (4.5–80)*	5 (42)	7 (58)	2.80 (0.5–17)
		Tumor site	Colorectal	4 (33)	8 (67)	1	7 (54)	6 (46)	1
			Pancreatic	5 (29)	12 (71)	1.20 (0.2–5.9)	2 (67)	1 (33)	0.58 (0.0–8.1)
			Esophago-gastric	2 (40)	3 (60)	0.75 (0.1–6.5)	2 (50)	2 (50)	1.17 (0.1–11)
			Genitourinary	4 (57)	3 (43)	0.38 (0.1–2.6)	0 (0)	0 (0)	N/A
			Liver and biliary	1 (14)	6 (86)	3.00 (0.3–34)	0 (0)	0 (0)	N/A
			Breast	4 (100)	0 (0)	N/A	0 (0)	0 (0)	N/A
			Lung	1 (25)	3 (75)	1.50 (0.1–19)	0 (0)	0 (0)	N/A
			Otherb	1 (50)	1 (50)	0.50 (0.0–10)	0 (0)	1 (100)	N/A
		Tumor stage	Local	0 (0)	0 (0)	1	7 (54)	6 (46)	1
			Metastatic or locally advanced	22 (38)	36 (62)	N/A	4 (50)	4 (50)	1.17 (0.2–6.8)
		ECOG Performance Status	0 to 2	16 (43)	21 (57)	1	9 (60)	6 (40)	1
			3 to 4	6 (40)	9 (60)	1.14 (0.3–3.9)	2 (33)	4 (67)	3.00 (0.4–22)
			Not available	0 (0)	6 (100)		0 (0)	0 (0)
		Activities of daily living	Normal	14 (40)	21 (60)	1	8 (50)	8 (50)	1
			Impaired	7 (37)	12 (63)	1.14 (0.4–3.6)	3 (60)	2 (40)	0.67 (0.1–5.1)
			Not available	1 (25)	3 (75)		0 (0)	0 (0)
		Instrumental activities of daily living	Normal	11 (50)	11 (50)	1	6 (60)	4 (40)	1
			Impaired	10 (32)	21 (68)	2.10 (0.7–6.5)	5 (46)	6 (55)	1.8 (0.3–10)
			Not available	1 (20)	4 (80)		0 (0)	0 (0)
		FRAIL scale	Robust/prefrail	17 (50)	17 (50)	1	9 (69)	4 (31)	1
			Frail	4 (25)	12 (75)	3.00 (0.8–11)	2 (29)	5 (71)	5.63 (0.7–42)
			Not available	1 (13)	7 (88)		0 (09	1 (100)
		Clinical Frailty Scale	1 to 4	15 (43)	20 (57)	1	8 (62)	5 (39)	1
			5 to 9	7 (35)	13 (65)	1.39 (0.4–4.3)	2 (40)	3 (60)	2.40 (0.3–20)
			Not available	0 (0)	3 (100)		1 (33)	2 (67)
		BMI	≥22	17 (41)	25 (60)	1	10 (56)	8 (44)	1
			<22	5 (31)	11 (69)	1.50 (0.4–5.1)	1 (33)	2 (67)	2.50 (0.2–33)
		MNA-SFc	Normal/at risk of malnutrition	13 (46)	15 (54)	1	8 (80)	2 (20)	1
			Malnourished	9 (32)	19 (68)	1.83 (0.6–5.4)	2 (22)	7 (78)	14.00 (1.5–130)*
			Not available	0 (0)	2 (100)		1 (50)	1 (50)
		GLIMd	Normal	11 (58)	8 (42)	1	6 (55)	5 (46)	1
			Malnourishment	9 (27)	25 (74)	3.82 (1.2–13)*	5 (50)	5 (50)	1.20 (0.2–6.7)
			Not available	2 (40)	3 (60)		0 (0)	0 (0)
		Hand-grip strength test	Normal	16 (44)	20 (56)	1	6 (50)	6 (50)	1
			Impaired	3 (23)	10 (77)	2.67 (0.6–11)	4 (50)	4 (50)	1.00 (0.2–6.0)
			Not available	3 (33)	6 (67)		1 (100)	0 (0)
		Sit-to-stand test	Normal	11 (42)	15 (58)	1	3 (33)	6 (67)	1
			Impaired	1 (10)	9 (90)	6.60 (0.7–60)	5 (83)	1 (17)	0.10 (0.0–1.3)
			Not available	10 (46)	12 (55)		3 (50)	3 (50)
		CRP	<10 mg/l	12 (48)	13 (52)	1	6 (55)	5 (46)	1
			≥10 mg/l	7 (28)	18 (72)	2.37 (0.7–7.7)	2 (50)	2 (50)	1.20 (0.1–12)
			Not available	3 (38)	5 (63)		3 (50)	3 (50)
		Hemoglobin	≥110 g/l	16 (40)	24 (60)	1	9 (64)	5 (36)	1
			<110 g/l	6 (38)	10 (63)	1.11 (0.3–3.7)	2 (33)	4 (67)	3.60 (0.5–27)
			Not available	0 (0)	2 (100)		0 (0)	1 (100)
		Creatinine	Normal	16 (43)	21 (57)	1	7 (54)	6 (46)	1
			Over the reference rangee	6 (32)	13 (68)	1.65 (0.5–5.3)	4 (67)	2 (33)	0.58 (0.1–4.4)
			Not available	0 (0)	2 (100)		0 (0)	2 (100)
		Albumin	≥30 g/l	12 (43)	16 (57)	1	8 (67)	4 (33)	1
			<30 g/l	2 (14)	12 (86)	4.50 (0.8–24)	1 (33)	2 (67)	4.00 (0.3–59)
			Not available	8 (50)	8 (50)		2 (33)	4 (67)
		Treatment decision	Oncological treatment	16 (52)	15 (48)	1	6 (60)	4 (40)	1
			Follow-up or BSCf	6 (22)	21 (78)	3.73 (1.2–12)*	5 (46)	6 (55)	1.80 (0.3–10)
		Survival at 3 months	Alive	21 (48)	23 (52)	1	11 (52)	10 (48)	1
			Deceased	1 (7)	13 (93)	11.87 (1.4–99)*	0 (0)	0 (0)	N/A
		aPatients were divided into normal and low SMI categories using our cut-offs obtained by maximizing Youden’s index on the receiver operating characteristic curve; bother cancers were 1 small bowel cancer, 1 sarcoma of the lower limb, and 1 thymus carcinoma; cMini Nutritional Assessment-Short Form; dGlobal Leadership Initiative on Malnutrition classification; eover 100 µmol/l for men and 90 µmol/l…

## Sheet: Table S4
		Table S4. Extended associations between optimized low psoas muscle index (PMI) and patient characteristics
				Non-curative treatment			Curative treatment
				Normal PMI	Low PMIa		Normal PMI	Low PMIa
				n=33	n=25	OR (95% CI)	n=10	n=12	OR (95% CI)
				n (%)	n (%)		n (%)	n (%)
		Age	75–80	16 (57)	12 (43)	1	5 (46)	6 (55)	1
			≥80	17 (57)	13 (43)	1.02 (0.4–2.9)	5 (46)	6 (55)	1.00 (0.2–5.4)
		Sex	Female	16 (57)	12 (43)	1	3 (33)	6 (67)	1
			Male	17 (57)	13 (43)	1.02 (0.4–2.9)	7 (54)	6 (46)	0.43 (0.1–2.5)
		Tumor site	Colorectal	5 (42)	7 (58)	1	8 (57)	6 (43)	1
			Pancreatic	9 (53)	8 (47)	0.64 (0.1–2.8)	1 (33)	2 (67)	2.67 (0.2–37)
			Esophago-gastric	3 (60)	2 (40)	0.48 (0.1–4.0)	0 (0)	4 (100)	N/A
			Genitourinary	4 (57)	3 (43)	0.54 (0.1–3.5)	0 (0)	0 (0)	N/A
			Liver and biliary	5 (71)	2 (29)	0.29 (0.0–2.1)	0 (0)	0 (0)	N/A
			Breast	2 (50)	2 (50)	0.71 (0.1–6.9)	0 (0)	0 (0)	N/A
			Lung	3 (75)	1 (25)	0.24 (0.0–3.0)	0 (0)	0 (0)	N/A
			Otherb	2 (100)	0 (0)	N/A	1 (100)	0 (0)	N/A
		Tumor stage	Local	0 (0)	0 (0)	1	7 (54)	6 (46)	1
			Metastatic or locally advanced	33 (57)	25 (43)	N/A	3 (33)	6 (67)	2.33 (0.4–14)
		ECOG Performance Status	0 to 2	26 (70)	11 (30)	1	8(53)	7 (47)	1
			3 to 4	6 (40)	9 (60)	3.55 (1.0–12)*	2 (29)	5 (71)	2.86 (0.4–20)
			Not available	1 (17)	5 (83)		0 (0)	0 (0)
		Activities of daily living	Normal	22 (63)	13 (37)	1	9 (53)	8 (47)	1
			Impaired	10 (53)	9 (47)	1.52 (0.5–4.7)	1 (20)	4 (80)	4.50 (0.4–49)
			Not available	1 (25)	3 (75)		0 (0)	0 (0)
		Instrumental activities of daily living	Normal	15 (68)	7 (32)	1	6 (60)	4 (40)	1
			Impaired	16 (52)	15 (48)	2.01 (0.6–6.3)	4 (33)	8 (67)	3.00 (0.5–17)
			Not available	2 (40)	3 (60)		0 (0)	0 (0)
		FRAIL scale	Robust/prefrail	24 (71)	10 (29)	1	6 (46)	7 (54)	1
			Frail	7 (44)	9 (56)	3.09 (0.9–11)	3 (38)	5 (63)	1.43 (0.2–8.6)
			Not available	2 (25)	6 (75)		1 (100)	0 (0)
		Clinical Frailty Scale	1 to 4	26 (74)	9 (26)	1	6 (46)	7 (54)	1
			5 to 9	7 (35)	13 (65)	5.37 (1.6–18)*	1 (17)	5 (83)	4.29 (0.4–48)
			Not available	0 (0)	3 (100)		3 (100)	0 (0)
		BMI	≥22	25 (60)	17 (41)	1	10 (53)	9 (47)	1
			<22	8 (50)	8 (50)	1.47 (0.5–4.7)	0 (0)	3 (100)	N/A
		MNA-SFc	Normal/at risk of malnutrition	16 (57)	12 (43)	1	7 (70)	3 (30)	1
			Malnourished	16 (57)	12 (43)	1.00 (0.3–2.9)	3 (30)	7 (70)	5.44 (0.8–37)
			Not available	1 (50)	1 (50)		0 (0)	2 (100)
		GLIMd	Normal	15 (79)	4 (21)	1	6 (50)	6 (50)	1
			Malnourishment	16 (47)	18 (53)	4.22 (1.2–15)*	4 (40)	6 (60)	1.50 (0.3–8.2)
			Not available	2 (40)	3 (60)		0 (0)	0 (0)
		Hand-grip strength	Normal	26 (72)	10 (28)	1	4 (33)	8 (67)	1
			Impaired	4 (31)	9 (69)	5.85 (1.5–23)*	5 (56)	4 (44)	0.40 (0.1–2.4)
			Not available	3 (33)	6 (67)		1 (100)	0 (0)
		Sit-to-stand	Normal	20 (77)	6 (23)	1	6 (67)	3 (33)	1
			Impaired	5 (50)	5 (50)	3.33 (0.7–16)	3 (50)	3 (50)	2.00 (0.2–17)
			Not available	8 (36)	14 (64)		1 (14)	6 (86)
		CRP	<10 mg/l	17 (68)	8 (32)	1	5 (42)	7 (58)	1
			≥10 mg/l	12 (48)	13 (52)	2.30 (0.7–7.3)	1 (25)	3 (75)	2.14 (0.2–27)
			Not available	4 (50)	4 (50)		4 (67)	2 (33)
		Hemoglobin	≥110	23 (58)	17 (43)	1	6 (40)	9 (60)	1
			<110	10 (63)	6 (38)	0.81 (0.2–2.7)	4 (67)	2 (33)	0.33 (0.0–2.4)
			Not available	0 (0)	2 (100)		0 (0)	1 (100)
		Creatinine	Normal	22 (60)	15 (41)	1	7 (54)	6 (46)	1
			Over the reference rangee	11 (58)	8 (42)	1.07 (0.3–3.3)	2 (29)	5 (71)	2.92 (0.4–21)
			Not available	0 (0)	2 (100)		1 (50)	1 (50)
		Albumin	≥30	19 (68)	9 (32)	1	7 (54)	6 (46)	1
			<30	6 (43)	8 (57)	2.82 (0.8–11)	0 (0)	3 (100)	N/A
			Not available	8 (50)	8 (50)		3 (50)	3 (50)
		Treatment decision	Oncological treatment	23 (74)	8 (26)	1	3 (30)	7 (70)	1
			Follow-up or BSCf	10 (37)	17 (63)	4.89 (1.6–15)*	7 (58)	5 (42)	0.31 (0.1–1.8)
		Survival at 3 months	Alive	29 (66)	15 (34)	1	10 (46)	12 (55)	1
			Deceased	4 (29)	10 (71)	4.83 (1.3–18)*	0 (0)	0 (0)	N/A
		aPatients were divided into normal and low PMI categories using our cut-offs obtained by maximizing Youden’s index on the receiver operating characteristic curve; bother cancers were 1 small bowel cancer, 1 sarcoma of the lower limb, and 1 thymus carcinoma; cMini Nutritional Assessment-Short Form; dGlobal Leadership Initiative on Malnutrition classification; eover 100 µmol/l for men and 90 µmol/l…
